# Supplementary material for: Healing of Experimental Periodontal Defects Following Treatment with Fibroblast Growth Factor-2 and Deproteinized Bovine Bone Mineral
Source: Biomolecules. 2021 May 29;11(6):805. doi: 10.3390/biom11060805 (PMC8226676; doi:10.3390/biom11060805)
Supplement: Supplementary file 1 [file biomolecules-11-00805-s001.zip]

Archive with 1 entries (1 files):
- biomolecules-1230513-supplementary.pdf
